# Supplementary material for: Adipose Tissue Macrophages Modulate Obesity-Associated β Cell Adaptations through Secreted miRNA-Containing Extracellular Vesicles
Source: Cells. 2021 Sep 17;10(9):2451. doi: 10.3390/cells10092451 (PMC8472266; doi:10.3390/cells10092451)
Supplement: Supplementary file 1 [file cells-10-02451-s001.zip]

Archive with 1 entries (1 files):
- cells-1374024-supplementary.pdf
